# Supplementary material for: Psychological Burden in Relapsing-Remitting Multiple Sclerosis: Sociodemographic and Clinical Determinants of Persistent Anxiety and Depression over a Six-Month Follow-Up
Source: Nurs Rep. 2026 Jan 26;16(2):39. doi: 10.3390/nursrep16020039 (PMC12942824; doi:10.3390/nursrep16020039)
Supplement: Supplementary file 1 [file nursrep-16-00039-s001.zip]

Archive with 1 entries (1 files):
- nursrep-4121598-supplementary.pdf
